# Supplementary material for: Honey bee and native solitary bee foraging behavior in a crop with dimorphic parental lines
Source: PLoS One. 2019 Oct 11;14(10):e0223865. doi: 10.1371/journal.pone.0223865 (PMC6788694; doi:10.1371/journal.pone.0223865)
Supplement: S1 Dataset — (XLSX) [file pone.0223865.s003.xlsx]

## Sheet: Parental Morphology
parental	height	diameter
MS	90	10
MS	85	12
MS	87	12
MS	80	12.5
MS	70	9
MS	87	12
MS	70	9
MS	90	10
MS	80	13
MS	78	14
MS	80	14
MS	82	13
MS	85	9.5
MS	94	11.5
MS	87	14
MS	94	13
MS	85	9
MS	84	13
MS	91	15
MS	74	10
MS	96	9
MS	82	15
MS	72	13
MS	83	11
MS	80	10
MS	107	10
MS	90	10
MS	95	15
MS	80	13
MS	88	10.5
MS	79	10
MS	90	13
MF	88	6
MF	114	7.5
MF	95	7
MF	91	6
MF	96	8
MF	105	7.5
MF	96	8
MF	103	7
MF	88	7
MF	90	7.5
MF	102	7
MF	88	6
MF	95	7
MF	105	8
MF	113	7
MF	103	6.5
MF	95	8.5
MF	101	8
MF	107	8
MF	96	8
MF	101	7
MF	104	7
MF	106	7
MF	93	8
MF	104	7
MF	107	9.5
MF	95	9
MF	110	8.5
MF	108	9
MF	102	7.5
MF	114	6.5
MF	103	6

## Sheet: Abundance
parental	time.of.day	visitor	abundance	blooming	transect
ME	Tarde	Apis	14	87.5	1
ME	Tarde	Apis	16	72.7273	2
ME	Tarde	Apis	42	68.1818	5
ME	Tarde	Apis	21	87.5	7
ME	Tarde	Apis	18	68.1818	8
ME	Mañana	Apis	41	27.7778	11
ME	Mañana	Apis	33	53.3333	13
ME	Mañana	Apis	36	75	15
ME	Mañana	Apis	24	66.6667	16
ME	Mañana	Apis	41	93.3333	17
ME	Mañana	Apis	37	62.5	19
ME	Mañana	Apis	37	27.7778	20
ME	Mañana	Apis	43	53.3333	22
ME	Mañana	Apis	31	75	24
ME	Mañana	Apis	23	65	27
ME	Mañana	Apis	22	62.5	28
ME	Mañana	Apis	35	50	30
ME	Mañana	Apis	14	15.3846	32
ME	Mañana	Apis	13	66.6667	34
ME	Tarde	Apis	41	84.6154	37
ME	Tarde	Apis	33	62.5	40
ME	Tarde	Apis	53	84.6154	41
ME	Tarde	Apis	38	66.6667	43
ME	Tarde	Apis	41	69.2308	44
ME	Tarde	Apis	25	90.4762	48
ME	Tarde	Apis	31	84.6154	49
ME	Tarde	Apis	37	72.2222	51
ME	Tarde	Apis	41	69.2308	54
ME	Tarde	Apis	48	84.6154	56
ME	Tarde	Apis	50	72.2222	58
ME	Mañana	Apis	36	88.2353	61
ME	Mañana	Apis	50	77.7778	63
ME	Mañana	Apis	27	90.4762	64
ME	Mañana	Apis	31	86.6667	66
ME	Mañana	Apis	22	92.8571	68
ME	Mañana	Apis	35	77.7778	71
ME	Mañana	Apis	34	75	73
ME	Mañana	Apis	29	57.8947	75
ME	Mañana	Apis	12	92.8571	76
ME	Mañana	Apis	40	52.6316	78
ME	Mañana	Apis	26	90.4762	80
ME	Mañana	Apis	15	86.6667	82
ME	Tarde	Apis	24	87.5	84
ME	Tarde	Apis	21	82.3529	86
ME	Tarde	Apis	26	88.2353	89
ME	Tarde	Apis	35	95	91
ME	Tarde	Apis	37	88.2353	93
ME	Tarde	Apis	33	95	95
ME	Tarde	Melissodes H	0	87.5	1
ME	Tarde	Melissodes H	0	72.7273	2
ME	Tarde	Melissodes H	0	68.1818	5
ME	Tarde	Melissodes H	2	87.5	7
ME	Tarde	Melissodes H	0	68.1818	8
ME	Mañana	Melissodes H	0	27.7778	11
ME	Mañana	Melissodes H	0	53.3333	13
ME	Mañana	Melissodes H	0	75	15
ME	Mañana	Melissodes H	1	66.6667	16
ME	Mañana	Melissodes H	1	93.3333	17
ME	Mañana	Melissodes H	1	62.5	19
ME	Mañana	Melissodes H	0	27.7778	20
ME	Mañana	Melissodes H	1	53.3333	22
ME	Mañana	Melissodes H	0	75	24
ME	Mañana	Melissodes H	0	65	27
ME	Mañana	Melissodes H	0	62.5	28
ME	Mañana	Melissodes H	0	50	30
ME	Mañana	Melissodes H	0	15.3846	32
ME	Mañana	Melissodes H	0	66.6667	34
ME	Tarde	Melissodes H	2	84.6154	37
ME	Tarde	Melissodes H	2	62.5	40
ME	Tarde	Melissodes H	0	84.6154	41
ME	Tarde	Melissodes H	0	66.6667	43
ME	Tarde	Melissodes H	0	69.2308	44
ME	Tarde	Melissodes H	0	90.4762	48
ME	Tarde	Melissodes H	1	84.6154	49
ME	Tarde	Melissodes H	0	72.2222	51
ME	Tarde	Melissodes H	0	69.2308	54
ME	Tarde	Melissodes H	0	84.6154	56
ME	Tarde	Melissodes H	0	72.2222	58
ME	Mañana	Melissodes H	0	88.2353	61
ME	Mañana	Melissodes H	0	77.7778	63
ME	Mañana	Melissodes H	1	90.4762	64
ME	Mañana	Melissodes H	0	86.6667	66
ME	Mañana	Melissodes H	2	92.8571	68
ME	Mañana	Melissodes H	1	77.7778	71
ME	Mañana	Melissodes H	2	75	73
ME	Mañana	Melissodes H	1	57.8947	75
ME	Mañana	Melissodes H	0	92.8571	76
ME	Mañana	Melissodes H	3	52.6316	78
ME	Mañana	Melissodes H	0	90.4762	80
ME	Mañana	Melissodes H	1	86.6667	82
ME	Tarde	Melissodes H	0	87.5	84
ME	Tarde	Melissodes H	0	82.3529	86
ME	Tarde	Melissodes H	0	88.2353	89
ME	Tarde	Melissodes H	0	95	91
ME	Tarde	Melissodes H	0	88.2353	93
ME	Tarde	Melissodes H	0	95	95
ME	Tarde	Melissodes M	0	87.5	1
ME	Tarde	Melissodes M	0	72.7273	2
ME	Tarde	Melissodes M	0	68.1818	5
ME	Tarde	Melissodes M	0	87.5	7
ME	Tarde	Melissodes M	0	68.1818	8
ME	Mañana	Melissodes M	0	27.7778	11
ME	Mañana	Melissodes M	0	53.3333	13
ME	Mañana	Melissodes M	0	75	15
ME	Mañana	Melissodes M	0	66.6667	16
ME	Mañana	Melissodes M	0	93.3333	17
ME	Mañana	Melissodes M	0	62.5	19
ME	Mañana	Melissodes M	0	27.7778	20
ME	Mañana	Melissodes M	0	53.3333	22
ME	Mañana	Melissodes M	0	75	24
ME	Mañana	Melissodes M	0	65	27
ME	Mañana	Melissodes M	0	62.5	28
ME	Mañana	Melissodes M	0	50	30
ME	Mañana	Melissodes M	0	15.3846	32
ME	Mañana	Melissodes M	0	66.6667	34
ME	Tarde	Melissodes M	0	84.6154	37
ME	Tarde	Melissodes M	0	62.5	40
ME	Tarde	Melissodes M	0	84.6154	41
ME	Tarde	Melissodes M	2	66.6667	43
ME	Tarde	Melissodes M	1	69.2308	44
ME	Tarde	Melissodes M	0	90.4762	48
ME	Tarde	Melissodes M	0	84.6154	49
ME	Tarde	Melissodes M	0	72.2222	51
ME	Tarde	Melissodes M	0	69.2308	54
ME	Tarde	Melissodes M	0	84.6154	56
ME	Tarde	Melissodes M	0	72.2222	58
ME	Mañana	Melissodes M	0	88.2353	61
ME	Mañana	Melissodes M	0	77.7778	63
ME	Mañana	Melissodes M	0	90.4762	64
ME	Mañana	Melissodes M	0	86.6667	66
ME	Mañana	Melissodes M	0	92.8571	68
ME	Mañana	Melissodes M	0	77.7778	71
ME	Mañana	Melissodes M	0	75	73
ME	Mañana	Melissodes M	0	57.8947	75
ME	Mañana	Melissodes M	0	92.8571	76
ME	Mañana	Melissodes M	0	52.6316	78
ME	Mañana	Melissodes M	0	90.4762	80
ME	Mañana	Melissodes M	0	86.6667	82
ME	Tarde	Melissodes M	0	87.5	84
ME	Tarde	Melissodes M	1	82.3529	86
ME	Tarde	Melissodes M	0	88.2353	89
ME	Tarde	Melissodes M	0	95	91
ME	Tarde	Melissodes M	0	88.2353	93
ME	Tarde	Melissodes M	0	95	95
MF	Tarde	Apis	4	18.1818	3
MF	Tarde	Apis	0	20.7547	4
MF	Tarde	Apis	3	18.1818	6
MF	Tarde	Apis	1	18.1818	9
MF	Mañana	Apis	7	2.7027	10
MF	Mañana	Apis	9	12.1951	12
MF	Mañana	Apis	4	2.94118	14
MF	Mañana	Apis	8	18.8679	18
MF	Mañana	Apis	7	12.1951	21
MF	Mañana	Apis	5	2.94118	23
MF	Mañana	Apis	7	10	25
MF	Mañana	Apis	1	34.6154	26
MF	Mañana	Apis	3	21.0526	29
MF	Mañana	Apis	7	4	31
MF	Mañana	Apis	3	15.942	33
MF	Mañana	Apis	4	34.6154	35
MF	Mañana	Apis	0	18.8679	36
MF	Tarde	Apis	2	5	38
MF	Tarde	Apis	1	4.16667	39
MF	Tarde	Apis	4	15.625	42
MF	Tarde	Apis	1	14	45
MF	Tarde	Apis	2	15.5172	46
MF	Tarde	Apis	1	19.0476	47
MF	Tarde	Apis	1	13.1579	50
MF	Tarde	Apis	4	11.1111	52
MF	Tarde	Apis	6	5	53
MF	Tarde	Apis	0	14	55
MF	Tarde	Apis	2	13.1579	57
MF	Tarde	Apis	2	11.1111	59
MF	Mañana	Apis	6	30.6667	60
MF	Mañana	Apis	5	10.7143	62
MF	Mañana	Apis	3	7.5	65
MF	Mañana	Apis	6	11.9565	67
MF	Mañana	Apis	3	11.6667	69
MF	Mañana	Apis	3	10.7143	70
MF	Mañana	Apis	1	23.5294	72
MF	Mañana	Apis	0	11.3924	74
MF	Mañana	Apis	0	11.6667	77
MF	Mañana	Apis	4	10	79
MF	Mañana	Apis	2	7.5	81
MF	Mañana	Apis	1	11.9565	83
MF	Tarde	Apis	5	22.9508	85
MF	Tarde	Apis	2	28.5714	87
MF	Tarde	Apis	8	23.9437	88
MF	Tarde	Apis	6	31.8182	90
MF	Tarde	Apis	3	23.9437	92
MF	Tarde	Apis	1	31.8182	94
MF	Tarde	Melissodes H	8	18.1818	3
MF	Tarde	Melissodes H	15	20.7547	4
MF	Tarde	Melissodes H	14	18.1818	6
MF	Tarde	Melissodes H	6	18.1818	9
MF	Mañana	Melissodes H	10	2.7027	10
MF	Mañana	Melissodes H	10	12.1951	12
MF	Mañana	Melissodes H	3	2.94118	14
MF	Mañana	Melissodes H	18	18.8679	18
MF	Mañana	Melissodes H	12	12.1951	21
MF	Mañana	Melissodes H	4	2.94118	23
MF	Mañana	Melissodes H	17	10	25
MF	Mañana	Melissodes H	9	34.6154	26
MF	Mañana	Melissodes H	2	21.0526	29
MF	Mañana	Melissodes H	2	4	31
MF	Mañana	Melissodes H	4	15.942	33
MF	Mañana	Melissodes H	7	34.6154	35
MF	Mañana	Melissodes H	8	18.8679	36
MF	Tarde	Melissodes H	10	5	38
MF	Tarde	Melissodes H	8	4.16667	39
MF	Tarde	Melissodes H	5	15.625	42
MF	Tarde	Melissodes H	8	14	45
MF	Tarde	Melissodes H	5	15.5172	46
MF	Tarde	Melissodes H	7	19.0476	47
MF	Tarde	Melissodes H	8	13.1579	50
MF	Tarde	Melissodes H	4	11.1111	52
MF	Tarde	Melissodes H	12	5	53
MF	Tarde	Melissodes H	6	14	55
MF	Tarde	Melissodes H	6	13.1579	57
MF	Tarde	Melissodes H	2	11.1111	59
MF	Mañana	Melissodes H	4	30.6667	60
MF	Mañana	Melissodes H	17	10.7143	62
MF	Mañana	Melissodes H	11	7.5	65
MF	Mañana	Melissodes H	4	11.9565	67
MF	Mañana	Melissodes H	15	11.6667	69
MF	Mañana	Melissodes H	13	10.7143	70
MF	Mañana	Melissodes H	13	23.5294	72
MF	Mañana	Melissodes H	11	11.3924	74
MF	Mañana	Melissodes H	3	11.6667	77
MF	Mañana	Melissodes H	8	10	79
MF	Mañana	Melissodes H	14	7.5	81
MF	Mañana	Melissodes H	8	11.9565	83
MF	Tarde	Melissodes H	5	22.9508	85
MF	Tarde	Melissodes H	4	28.5714	87
MF	Tarde	Melissodes H	4	23.9437	88
MF	Tarde	Melissodes H	11	31.8182	90
MF	Tarde	Melissodes H	8	23.9437	92
MF	Tarde	Melissodes H	7	31.8182	94
MF	Tarde	Melissodes M	0	18.1818	3
MF	Tarde	Melissodes M	0	20.7547	4
MF	Tarde	Melissodes M	0	18.1818	6
MF	Tarde	Melissodes M	0	18.1818	9
MF	Mañana	Melissodes M	0	2.7027	10
MF	Mañana	Melissodes M	0	12.1951	12
MF	Mañana	Melissodes M	0	2.94118	14
MF	Mañana	Melissodes M	0	18.8679	18
MF	Mañana	Melissodes M	0	12.1951	21
MF	Mañana	Melissodes M	0	2.94118	23
MF	Mañana	Melissodes M	1	10	25
MF	Mañana	Melissodes M	0	34.6154	26
MF	Mañana	Melissodes M	0	21.0526	29
MF	Mañana	Melissodes M	0	4	31
MF	Mañana	Melissodes M	0	15.942	33
MF	Mañana	Melissodes M	0	34.6154	35
MF	Mañana	Melissodes M	0	18.8679	36
MF	Tarde	Melissodes M	0	5	38
MF	Tarde	Melissodes M	0	4.16667	39
MF	Tarde	Melissodes M	1	15.625	42
MF	Tarde	Melissodes M	1	14	45
MF	Tarde	Melissodes M	0	15.5172	46
MF	Tarde	Melissodes M	0	19.0476	47
MF	Tarde	Melissodes M	2	13.1579	50
MF	Tarde	Melissodes M	0	11.1111	52
MF	Tarde	Melissodes M	0	5	53
MF	Tarde	Melissodes M	0	14	55
MF	Tarde	Melissodes M	1	13.1579	57
MF	Tarde	Melissodes M	0	11.1111	59
MF	Mañana	Melissodes M	0	30.6667	60
MF	Mañana	Melissodes M	0	10.7143	62
MF	Mañana	Melissodes M	0	7.5	65
MF	Mañana	Melissodes M	0	11.9565	67
MF	Mañana	Melissodes M	0	11.6667	69
MF	Mañana	Melissodes M	0	10.7143	70
MF	Mañana	Melissodes M	0	23.5294	72
MF	Mañana	Melissodes M	3	11.3924	74
MF	Mañana	Melissodes M	0	11.6667	77
MF	Mañana	Melissodes M	0	10	79
MF	Mañana	Melissodes M	0	7.5	81
MF	Mañana	Melissodes M	1	11.9565	83
MF	Tarde	Melissodes M	0	22.9508	85
MF	Tarde	Melissodes M	0	28.5714	87
MF	Tarde	Melissodes M	2	23.9437	88
MF	Tarde	Melissodes M	1	31.8182	90
MF	Tarde	Melissodes M	0	23.9437	92
MF	Tarde	Melissodes M	3	31.8182	94

## Sheet: Nr of ofu visited
ID	visitor	parental	time(seconds)	nr.ofu.visited
1	Melissodes	ME	81	3
2	Apis	ME	130	3
3	Melissodes	ME	49	2
4	Apis	ME	600	5
5	Apis	ME	48	7
6	Apis	MF	596	5
7	Melissodes	MF	48	4
8	Melissodes	MF	173	5
9	Melissodes	MF	117	12
10	Apis	MF	398	4
11	Melissodes	MF	47	3
12	Melissodes	MF	184	4
13	Apis	ME	62	4
14	Apis	ME	78	7
15	Apis	ME	227	4
16	Apis	ME	205	5
17	Melissodes	MF	9	2
18	Apis	MF	160	3
19	Melissodes	MF	11	4
20	Melissodes	MF	15	4
21	Melissodes	MF	27	3
22	Apis	MF	111	3
23	Melissodes	MF	148	9
24	Apis	ME	101	4
25	Apis	ME	253	7
26	Melissodes	MF	7	2
27	Melissodes	MF	277	2
28	Apis	MF	95	3
29	Melissodes	MF	50	4
30	Melissodes	MF	69	2
31	Melissodes	MF	134	4
32	Melissodes	MF	65	2
33	Melissodes	MF	31	2
34	Apis	ME	600	3
35	Apis	ME	195	4
36	Apis	ME	240	8
37	Apis	ME	600	4
38	Melissodes	MF	58	5
39	Apis	ME	600	2
40	Apis	ME	600	5
41	Apis	MF	164	8
42	Melissodes	MF	85	7
43	Melissodes	MF	15	4
44	Apis	ME	600	3
45	Melissodes	MF	60	2
46	Melissodes	MF	5	2
47	Melissodes	ME	20	2
48	Apis	MF	80	4
49	Apis	MF	52	3
50	Apis	MF	62	2
51	Melissodes	MF	8	2
52	Apis	MF	56	4
53	Melissodes	MF	15	2
54	Melissodes	MF	16	2
55	Melissodes	MF	20	4
56	Apis	MF	245	3
59	Apis	MF	226	6
60	Apis	MF	203	4
61	Melissodes	MF	60	3
62	Melissodes	MF	77	2
63	Apis	MF	384	7
64	Melissodes	MF	23	4
65	Apis	MF	216	2
66	Apis	MF	600	9
67	Apis	MF	600	7
68	Apis	MF	362	3
69	Apis	MF	177	5
70	Apis	MF	38	2
71	Apis	MF	21	2
72	Apis	ME	28	2
73	Apis	MF	24	2
74	Apis	MF	578	6
75	Apis	ME	273	8
76	Apis	MF	600	6
77	Apis	MF	378	3
78	Apis	ME	404	10
79	Melissodes	MF	32	2
80	Melissodes	MF	143	4
81	Melissodes	MF	45	3
82	Melissodes	MF	16	4
83	Melissodes	MF	10	2
84	Melissodes	MF	600	5
85	Apis	MF	20	2
86	Apis	ME	128	6
87	Melissodes	MF	26	3
88	Melissodes	MF	178	2
89	Apis	MF	527	12
90	Melissodes	MF	219	3
91	Apis	MF	600	6
92	Melissodes	MF	93	5
93	Melissodes	MF	338	4
94	Apis	MF	70	3
95	Apis	MF	600	6
96	Melissodes	MF	170	3
97	Melissodes	MF	78	8
98	Melissodes	MF	13	2
99	Melissodes	MF	60	3
100	Apis	MF	600	5
101	Apis	MF	347	6
102	Melissodes	MF	100	2
103	Apis	MF	17	2
104	Apis	MF	250	2
108	Apis	ME	300	3
109	Apis	ME	474	2
110	Apis	ME	250	5
111	Melissodes	MF	82	4
112	Apis	ME	75	3
113	Melissodes	MF	40	3
114	Apis	MF	320	6
115	Melissodes	MF	30	2
116	Melissodes	MF	17	2
117	Melissodes	MF	60	5
118	Melissodes	MF	46	5
119	Apis	MF	67	2
120	Melissodes	MF	10	2
121	Melissodes	MF	20	2
122	Melissodes	MF	310	3
123	Apis	MF	20	2

## Sheet: Resource exploited
transect	visitor	parental	time.of.day	resource
1	Apis	ME	T	0
1	Apis	ME	T	0
1	Apis	ME	T	0
1	Apis	ME	T	0
1	Apis	ME	T	0
1	Apis	ME	T	0
1	Apis	ME	T	0
1	Apis	ME	T	0
1	Apis	ME	T	0
1	Apis	ME	T	0
1	Apis	ME	T	0
1	Apis	ME	T	0
1	Apis	ME	T	0
1	Apis	ME	T	0
2	Apis	ME	T	0
2	Apis	ME	T	0
2	Apis	ME	T	0
2	Apis	ME	T	0
2	Apis	ME	T	0
2	Apis	ME	T	0
2	Apis	ME	T	0
2	Apis	ME	T	0
2	Apis	ME	T	0
2	Apis	ME	T	0
2	Apis	ME	T	0
2	Apis	ME	T	0
2	Apis	ME	T	0
2	Apis	ME	T	0
2	Apis	ME	T	0
2	Apis	ME	T	0
3	Apis	MF	T	0
3	Apis	MF	T	0
3	Apis	MF	T	1
3	Apis	MF	T	1
3	Melissodes	MF	T	0
3	Melissodes	MF	T	0
3	Melissodes	MF	T	0
3	Melissodes	MF	T	0
3	Melissodes	MF	T	1
3	Melissodes	MF	T	1
3	Melissodes	MF	T	1
3	Melissodes	MF	T	1
4	Melissodes	MF	T	0
4	Melissodes	MF	T	0
4	Melissodes	MF	T	1
4	Melissodes	MF	T	1
4	Melissodes	MF	T	1
4	Melissodes	MF	T	1
4	Melissodes	MF	T	1
4	Melissodes	MF	T	1
4	Melissodes	MF	T	1
4	Melissodes	MF	T	1
4	Melissodes	MF	T	1
4	Melissodes	MF	T	1
4	Melissodes	MF	T	1
4	Melissodes	MF	T	1
4	Melissodes	MF	T	1
5	Apis	ME	T	0
5	Apis	ME	T	0
5	Apis	ME	T	0
5	Apis	ME	T	0
5	Apis	ME	T	0
5	Apis	ME	T	0
5	Apis	ME	T	0
5	Apis	ME	T	0
5	Apis	ME	T	0
5	Apis	ME	T	0
5	Apis	ME	T	0
5	Apis	ME	T	0
5	Apis	ME	T	0
5	Apis	ME	T	0
5	Apis	ME	T	0
5	Apis	ME	T	0
5	Apis	ME	T	0
5	Apis	ME	T	0
5	Apis	ME	T	0
5	Apis	ME	T	0
5	Apis	ME	T	0
5	Apis	ME	T	0
5	Apis	ME	T	0
5	Apis	ME	T	0
5	Apis	ME	T	0
5	Apis	ME	T	0
5	Apis	ME	T	0
5	Apis	ME	T	0
5	Apis	ME	T	0
5	Apis	ME	T	0
5	Apis	ME	T	0
5	Apis	ME	T	0
5	Apis	ME	T	0
5	Apis	ME	T	0
5	Apis	ME	T	0
5	Apis	ME	T	0
5	Apis	ME	T	0
5	Apis	ME	T	0
5	Apis	ME	T	0
5	Apis	ME	T	0
5	Apis	ME	T	0
5	Apis	ME	T	0
6	Apis	MF	T	0
6	Apis	MF	T	0
6	Apis	MF	T	0
6	Melissodes	MF	T	0
6	Melissodes	MF	T	0
6	Melissodes	MF	T	0
6	Melissodes	MF	T	0
6	Melissodes	MF	T	0
6	Melissodes	MF	T	0
6	Melissodes	MF	T	1
6	Melissodes	MF	T	1
6	Melissodes	MF	T	1
6	Melissodes	MF	T	1
6	Melissodes	MF	T	1
6	Melissodes	MF	T	1
6	Melissodes	MF	T	1
6	Melissodes	MF	T	1
7	Apis	ME	T	0
7	Apis	ME	T	0
7	Apis	ME	T	0
7	Apis	ME	T	0
7	Apis	ME	T	0
7	Apis	ME	T	0
7	Apis	ME	T	0
7	Apis	ME	T	0
7	Apis	ME	T	0
7	Apis	ME	T	0
7	Apis	ME	T	0
7	Apis	ME	T	0
7	Apis	ME	T	0
7	Apis	ME	T	0
7	Apis	ME	T	0
7	Apis	ME	T	0
7	Apis	ME	T	0
7	Apis	ME	T	0
7	Apis	ME	T	0
7	Apis	ME	T	0
7	Apis	ME	T	1
7	Melissodes	ME	T	0
7	Melissodes	ME	T	0
8	Apis	ME	T	0
8	Apis	ME	T	0
8	Apis	ME	T	0
8	Apis	ME	T	0
8	Apis	ME	T	0
8	Apis	ME	T	0
8	Apis	ME	T	0
8	Apis	ME	T	0
8	Apis	ME	T	0
8	Apis	ME	T	0
8	Apis	ME	T	0
8	Apis	ME	T	0
8	Apis	ME	T	0
8	Apis	ME	T	0
8	Apis	ME	T	0
8	Apis	ME	T	0
8	Apis	ME	T	0
8	Apis	ME	T	0
9	Apis	MF	T	0
9	Melissodes	MF	T	1
9	Melissodes	MF	T	1
9	Melissodes	MF	T	1
9	Melissodes	MF	T	1
9	Melissodes	MF	T	1
9	Melissodes	MF	T	1
10	Apis	MF	M	0
10	Apis	MF	M	0
10	Apis	MF	M	0
10	Apis	MF	M	1
10	Apis	MF	M	1
10	Apis	MF	M	1
10	Apis	MF	M	1
10	Melissodes	MF	M	0
10	Melissodes	MF	M	0
10	Melissodes	MF	M	0
10	Melissodes	MF	M	0
10	Melissodes	MF	M	0
10	Melissodes	MF	M	0
10	Melissodes	MF	M	0
10	Melissodes	MF	M	1
10	Melissodes	MF	M	1
10	Melissodes	MF	M	1
11	Apis	ME	M	0
11	Apis	ME	M	0
11	Apis	ME	M	0
11	Apis	ME	M	0
11	Apis	ME	M	0
11	Apis	ME	M	0
11	Apis	ME	M	0
11	Apis	ME	M	0
11	Apis	ME	M	0
11	Apis	ME	M	0
11	Apis	ME	M	0
11	Apis	ME	M	0
11	Apis	ME	M	0
11	Apis	ME	M	0
11	Apis	ME	M	0
11	Apis	ME	M	0
11	Apis	ME	M	0
11	Apis	ME	M	0
11	Apis	ME	M	0
11	Apis	ME	M	0
11	Apis	ME	M	0
11	Apis	ME	M	0
11	Apis	ME	M	0
11	Apis	ME	M	0
11	Apis	ME	M	0
11	Apis	ME	M	0
11	Apis	ME	M	0
11	Apis	ME	M	0
11	Apis	ME	M	0
11	Apis	ME	M	0
11	Apis	ME	M	0
11	Apis	ME	M	0
11	Apis	ME	M	0
11	Apis	ME	M	0
11	Apis	ME	M	0
11	Apis	ME	M	0
11	Apis	ME	M	0
11	Apis	ME	M	0
11	Apis	ME	M	0
11	Apis	ME	M	0
11	Apis	ME	M	0
12	Apis	MF	M	0
12	Apis	MF	M	0
12	Apis	MF	M	1
12	Apis	MF	M	1
12	Apis	MF	M	1
12	Apis	MF	M	1
12	Apis	MF	M	1
12	Apis	MF	M	1
12	Apis	MF	M	1
12	Melissodes	MF	M	0
12	Melissodes	MF	M	0
12	Melissodes	MF	M	0
12	Melissodes	MF	M	0
12	Melissodes	MF	M	0
12	Melissodes	MF	M	1
12	Melissodes	MF	M	1
12	Melissodes	MF	M	1
12	Melissodes	MF	M	1
12	Melissodes	MF	M	1
13	Apis	ME	M	0
13	Apis	ME	M	0
13	Apis	ME	M	0
13	Apis	ME	M	0
13	Apis	ME	M	0
13	Apis	ME	M	0
13	Apis	ME	M	0
13	Apis	ME	M	0
13	Apis	ME	M	0
13	Apis	ME	M	0
13	Apis	ME	M	0
13	Apis	ME	M	0
13	Apis	ME	M	0
13	Apis	ME	M	0
13	Apis	ME	M	0
13	Apis	ME	M	0
13	Apis	ME	M	0
13	Apis	ME	M	0
13	Apis	ME	M	0
13	Apis	ME	M	0
13	Apis	ME	M	0
13	Apis	ME	M	0
13	Apis	ME	M	0
13	Apis	ME	M	0
13	Apis	ME	M	0
13	Apis	ME	M	0
13	Apis	ME	M	0
13	Apis	ME	M	0
13	Apis	ME	M	0
13	Apis	ME	M	0
13	Apis	ME	M	0
13	Apis	ME	M	0
13	Apis	ME	M	0
14	Apis	MF	M	0
14	Apis	MF	M	0
14	Apis	MF	M	1
14	Apis	MF	M	1
14	Melissodes	MF	M	0
14	Melissodes	MF	M	0
14	Melissodes	MF	M	1
15	Apis	ME	M	0
15	Apis	ME	M	0
15	Apis	ME	M	0
15	Apis	ME	M	0
15	Apis	ME	M	0
15	Apis	ME	M	0
15	Apis	ME	M	0
15	Apis	ME	M	0
15	Apis	ME	M	0
15	Apis	ME	M	0
15	Apis	ME	M	0
15	Apis	ME	M	0
15	Apis	ME	M	0
15	Apis	ME	M	0
15	Apis	ME	M	0
15	Apis	ME	M	0
15	Apis	ME	M	0
15	Apis	ME	M	0
15	Apis	ME	M	0
15	Apis	ME	M	0
15	Apis	ME	M	0
15	Apis	ME	M	0
15	Apis	ME	M	0
15	Apis	ME	M	0
15	Apis	ME	M	0
15	Apis	ME	M	0
15	Apis	ME	M	0
15	Apis	ME	M	0
15	Apis	ME	M	0
15	Apis	ME	M	0
15	Apis	ME	M	0
15	Apis	ME	M	0
15	Apis	ME	M	0
15	Apis	ME	M	0
15	Apis	ME	M	0
15	Apis	ME	M	0
16	Apis	ME	M	0
16	Apis	ME	M	0
16	Apis	ME	M	0
16	Apis	ME	M	0
16	Apis	ME	M	0
16	Apis	ME	M	0
16	Apis	ME	M	0
16	Apis	ME	M	0
16	Apis	ME	M	0
16	Apis	ME	M	0
16	Apis	ME	M	0
16	Apis	ME	M	0
16	Apis	ME	M	0
16	Apis	ME	M	0
16	Apis	ME	M	0
16	Apis	ME	M	0
16	Apis	ME	M	0
16	Apis	ME	M	0
16	Apis	ME	M	0
16	Apis	ME	M	0
16	Apis	ME	M	0
16	Apis	ME	M	0
16	Apis	ME	M	0
16	Apis	ME	M	0
16	Melissodes	ME	M	1
17	Apis	ME	M	0
17	Apis	ME	M	0
17	Apis	ME	M	0
17	Apis	ME	M	0
17	Apis	ME	M	0
17	Apis	ME	M	0
17	Apis	ME	M	0
17	Apis	ME	M	0
17	Apis	ME	M	0
17	Apis	ME	M	0
17	Apis	ME	M	0
17	Apis	ME	M	0
17	Apis	ME	M	0
17	Apis	ME	M	0
17	Apis	ME	M	0
17	Apis	ME	M	0
17	Apis	ME	M	0
17	Apis	ME	M	0
17	Apis	ME	M	0
17	Apis	ME	M	0
17	Apis	ME	M	0
17	Apis	ME	M	0
17	Apis	ME	M	0
17	Apis	ME	M	0
17	Apis	ME	M	0
17	Apis	ME	M	0
17	Apis	ME	M	0
17	Apis	ME	M	0
17	Apis	ME	M	0
17	Apis	ME	M	0
17	Apis	ME	M	0
17	Apis	ME	M	0
17	Apis	ME	M	0
17	Apis	ME	M	0
17	Apis	ME	M	0
17	Apis	ME	M	0
17	Apis	ME	M	0
17	Apis	ME	M	0
17	Apis	ME	M	0
17	Apis	ME	M	0
17	Apis	ME	M	0
17	Melissodes	ME	M	1
18	Apis	MF	M	0
18	Apis	MF	M	0
18	Apis	MF	M	0
18	Apis	MF	M	0
18	Apis	MF	M	1
18	Apis	MF	M	1
18	Apis	MF	M	1
18	Apis	MF	M	1
18	Melissodes	MF	M	0
18	Melissodes	MF	M	0
18	Melissodes	MF	M	0
18	Melissodes	MF	M	0
18	Melissodes	MF	M	0
18	Melissodes	MF	M	0
18	Melissodes	MF	M	0
18	Melissodes	MF	M	0
18	Melissodes	MF	M	1
18	Melissodes	MF	M	1
18	Melissodes	MF	M	1
18	Melissodes	MF	M	1
18	Melissodes	MF	M	1
18	Melissodes	MF	M	1
18	Melissodes	MF	M	1
18	Melissodes	MF	M	1
18	Melissodes	MF	M	1
18	Melissodes	MF	M	1
19	Apis	ME	M	0
19	Apis	ME	M	0
19	Apis	ME	M	0
19	Apis	ME	M	0
19	Apis	ME	M	0
19	Apis	ME	M	0
19	Apis	ME	M	0
19	Apis	ME	M	0
19	Apis	ME	M	0
19	Apis	ME	M	0
19	Apis	ME	M	0
19	Apis	ME	M	0
19	Apis	ME	M	0
19	Apis	ME	M	0
19	Apis	ME	M	0
19	Apis	ME	M	0
19	Apis	ME	M	0
19	Apis	ME	M	0
19	Apis	ME	M	0
19	Apis	ME	M	0
19	Apis	ME	M	0
19	Apis	ME	M	0
19	Apis	ME	M	0
19	Apis	ME	M	0
19	Apis	ME	M	0
19	Apis	ME	M	0
19	Apis	ME	M	0
19	Apis	ME	M	0
19	Apis	ME	M	0
19	Apis	ME	M	0
19	Apis	ME	M	0
19	Apis	ME	M	0
19	Apis	ME	M	0
19	Apis	ME	M	0
19	Apis	ME	M	0
19	Apis	ME	M	0
19	Apis	ME	M	0
19	Melissodes	ME	M	0
20	Apis	ME	M	0
20	Apis	ME	M	0
20	Apis	ME	M	0
20	Apis	ME	M	0
20	Apis	ME	M	0
20	Apis	ME	M	0
20	Apis	ME	M	0
20	Apis	ME	M	0
20	Apis	ME	M	0
20	Apis	ME	M	0
20	Apis	ME	M	0
20	Apis	ME	M	0
20	Apis	ME	M	0
20	Apis	ME	M	0
20	Apis	ME	M	0
20	Apis	ME	M	0
20	Apis	ME	M	0
20	Apis	ME	M	0
20	Apis	ME	M	0
20	Apis	ME	M	0
20	Apis	ME	M	0
20	Apis	ME	M	0
20	Apis	ME	M	0
20	Apis	ME	M	0
20	Apis	ME	M	0
20	Apis	ME	M	0
20	Apis	ME	M	0
20	Apis	ME	M	0
20	Apis	ME	M	0
20	Apis	ME	M	0
20	Apis	ME	M	0
20	Apis	ME	M	0
20	Apis	ME	M	0
20	Apis	ME	M	0
20	Apis	ME	M	0
20	Apis	ME	M	0
20	Apis	ME	M	0
21	Apis	MF	M	0
21	Apis	MF	M	0
21	Apis	MF	M	1
21	Apis	MF	M	1
21	Apis	MF	M	1
21	Apis	MF	M	1
21	Apis	MF	M	1
21	Melissodes	MF	M	0
21	Melissodes	MF	M	1
21	Melissodes	MF	M	1
21	Melissodes	MF	M	1
21	Melissodes	MF	M	1
21	Melissodes	MF	M	1
21	Melissodes	MF	M	1
21	Melissodes	MF	M	1
21	Melissodes	MF	M	1
21	Melissodes	MF	M	1
21	Melissodes	MF	M	1
21	Melissodes	MF	M	1
22	Apis	ME	M	0
22	Apis	ME	M	0
22	Apis	ME	M	0
22	Apis	ME	M	0
22	Apis	ME	M	0
22	Apis	ME	M	0
22	Apis	ME	M	0
22	Apis	ME	M	0
22	Apis	ME	M	0
22	Apis	ME	M	0
22	Apis	ME	M	0
22	Apis	ME	M	0
22	Apis	ME	M	0
22	Apis	ME	M	0
22	Apis	ME	M	0
22	Apis	ME	M	0
22	Apis	ME	M	0
22	Apis	ME	M	0
22	Apis	ME	M	0
22	Apis	ME	M	0
22	Apis	ME	M	0
22	Apis	ME	M	0
22	Apis	ME	M	0
22	Apis	ME	M	0
22	Apis	ME	M	0
22	Apis	ME	M	0
22	Apis	ME	M	0
22	Apis	ME	M	0
22	Apis	ME	M	0
22	Apis	ME	M	0
22	Apis	ME	M	0
22	Apis	ME	M	0
22	Apis	ME	M	0
22	Apis	ME	M	0
22	Apis	ME	M	0
22	Apis	ME	M	0
22	Apis	ME	M	0
22	Apis	ME	M	0
22	Apis	ME	M	0
22	Apis	ME	M	0
22	Apis	ME	M	1
22	Apis	ME	M	1
22	Apis	ME	M	1
22	Melissodes	ME	M	1
23	Apis	MF	M	0
23	Apis	MF	M	0
23	Apis	MF	M	0
23	Apis	MF	M	1
23	Apis	MF	M	1
23	Melissodes	MF	M	0
23	Melissodes	MF	M	1
23	Melissodes	MF	M	1
23	Melissodes	MF	M	1
24	Apis	ME	M	0
24	Apis	ME	M	0
24	Apis	ME	M	0
24	Apis	ME	M	0
24	Apis	ME	M	0
24	Apis	ME	M	0
24	Apis	ME	M	0
24	Apis	ME	M	0
24	Apis	ME	M	0
24	Apis	ME	M	0
24	Apis	ME	M	0
24	Apis	ME	M	0
24	Apis	ME	M	0
24	Apis	ME	M	0
24	Apis	ME	M	0
24	Apis	ME	M	0
24	Apis	ME	M	0
24	Apis	ME	M	0
24	Apis	ME	M	0
24	Apis	ME	M	0
24	Apis	ME	M	0
24	Apis	ME	M	0
24	Apis	ME	M	0
24	Apis	ME	M	0
24	Apis	ME	M	0
24	Apis	ME	M	0
24	Apis	ME	M	0
24	Apis	ME	M	0
24	Apis	ME	M	0
24	Apis	ME	M	0
24	Apis	ME	M	0
25	Apis	MF	M	0
25	Apis	MF	M	0
25	Apis	MF	M	0
25	Apis	MF	M	0
25	Apis	MF	M	0
25	Apis	MF	M	0
25	Apis	MF	M	1
25	Melissodes	MF	M	0
25	Melissodes	MF	M	0
25	Melissodes	MF	M	0
25	Melissodes	MF	M	0
25	Melissodes	MF	M	0
25	Melissodes	MF	M	0
25	Melissodes	MF	M	1
25	Melissodes	MF	M	1
25	Melissodes	MF	M	1
25	Melissodes	MF	M	1
25	Melissodes	MF	M	1
25	Melissodes	MF	M	1
25	Melissodes	MF	M	1
25	Melissodes	MF	M	1
25	Melissodes	MF	M	1
25	Melissodes	MF	M	1
25	Melissodes	MF	M	1
26	Apis	MF	M	0
26	Melissodes	MF	M	0
26	Melissodes	MF	M	1
26	Melissodes	MF	M	1
26	Melissodes	MF	M	1
26	Melissodes	MF	M	1
26	Melissodes	MF	M	1
26	Melissodes	MF	M	1
26	Melissodes	MF	M	1
26	Melissodes	MF	M	1
27	Apis	ME	M	0
27	Apis	ME	M	0
27	Apis	ME	M	0
27	Apis	ME	M	0
27	Apis	ME	M	0
27	Apis	ME	M	0
27	Apis	ME	M	0
27	Apis	ME	M	0
27	Apis	ME	M	0
27	Apis	ME	M	0
27	Apis	ME	M	0
27	Apis	ME	M	0
27	Apis	ME	M	0
27	Apis	ME	M	0
27	Apis	ME	M	0
27	Apis	ME	M	0
27	Apis	ME	M	0
27	Apis	ME	M	0
27	Apis	ME	M	0
27	Apis	ME	M	0
27	Apis	ME	M	0
27	Apis	ME	M	0
27	Apis	ME	M	0
28	Apis	ME	M	0
28	Apis	ME	M	0
28	Apis	ME	M	0
28	Apis	ME	M	0
28	Apis	ME	M	0
28	Apis	ME	M	0
28	Apis	ME	M	0
28	Apis	ME	M	0
28	Apis	ME	M	0
28	Apis	ME	M	0
28	Apis	ME	M	0
28	Apis	ME	M	0
28	Apis	ME	M	0
28	Apis	ME	M	0
28	Apis	ME	M	0
28	Apis	ME	M	0
28	Apis	ME	M	0
28	Apis	ME	M	0
28	Apis	ME	M	0
28	Apis	ME	M	0
28	Apis	ME	M	0
28	Apis	ME	M	0
29	Apis	MF	M	1
29	Apis	MF	M	1
29	Apis	MF	M	1
29	Melissodes	MF	M	1
29	Melissodes	MF	M	1
30	Apis	ME	M	0
30	Apis	ME	M	0
30	Apis	ME	M	0
30	Apis	ME	M	0
30	Apis	ME	M	0
30	Apis	ME	M	0
30	Apis	ME	M	0
30	Apis	ME	M	0
30	Apis	ME	M	0
30	Apis	ME	M	0
30	Apis	ME	M	0
30	Apis	ME	M	0
30	Apis	ME	M	0
30	Apis	ME	M	0
30	Apis	ME	M	0
30	Apis	ME	M	0
30	Apis	ME	M	0
30	Apis	ME	M	0
30	Apis	ME	M	0
30	Apis	ME	M	0
30	Apis	ME	M	0
30	Apis	ME	M	0
30	Apis	ME	M	0
30	Apis	ME	M	0
30	Apis	ME	M	0
30	Apis	ME	M	0
30	Apis	ME	M	0
30	Apis	ME	M	0
30	Apis	ME	M	0
30	Apis	ME	M	0
30	Apis	ME	M	0
30	Apis	ME	M	0
30	Apis	ME	M	0
30	Apis	ME	M	0
30	Apis	ME	M	0
31	Apis	MF	M	1
31	Apis	MF	M	1
31	Apis	MF	M	1
31	Apis	MF	M	1
31	Apis	MF	M	1
31	Apis	MF	M	1
31	Apis	MF	M	1
31	Melissodes	MF	M	1
31	Melissodes	MF	M	1
32	Apis	ME	M	0
32	Apis	ME	M	0
32	Apis	ME	M	0
32	Apis	ME	M	0
32	Apis	ME	M	0
32	Apis	ME	M	0
32	Apis	ME	M	0
32	Apis	ME	M	0
32	Apis	ME	M	0
32	Apis	ME	M	0
32	Apis	ME	M	0
32	Apis	ME	M	0
32	Apis	ME	M	0
32	Apis	ME	M	0
33	Apis	MF	M	1
33	Apis	MF	M	1
33	Apis	MF	M	1
33	Melissodes	MF	M	0
33	Melissodes	MF	M	1
33	Melissodes	MF	M	1
33	Melissodes	MF	M	1
34	Apis	ME	M	0
34	Apis	ME	M	0
34	Apis	ME	M	0
34	Apis	ME	M	0
34	Apis	ME	M	0
34	Apis	ME	M	0
34	Apis	ME	M	0
34	Apis	ME	M	0
34	Apis	ME	M	0
34	Apis	ME	M	0
34	Apis	ME	M	0
34	Apis	ME	M	0
34	Apis	ME	M	0
35	Apis	MF	M	1
35	Apis	MF	M	1
35	Apis	MF	M	1
35	Apis	MF	M	1
35	Melissodes	MF	M	1
35	Melissodes	MF	M	1
35	Melissodes	MF	M	1
35	Melissodes	MF	M	1
35	Melissodes	MF	M	1
35	Melissodes	MF	M	1
35	Melissodes	MF	M	1
36	Melissodes	MF	M	1
36	Melissodes	MF	M	1
36	Melissodes	MF	M	1
36	Melissodes	MF	M	1
36	Melissodes	MF	M	1
36	Melissodes	MF	M	1
36	Melissodes	MF	M	1
36	Melissodes	MF	M	1
37	Apis	ME	T	0
37	Apis	ME	T	0
37	Apis	ME	T	0
37	Apis	ME	T	0
37	Apis	ME	T	0
37	Apis	ME	T	0
37	Apis	ME	T	0
37	Apis	ME	T	0
37	Apis	ME	T	0
37	Apis	ME	T	0
37	Apis	ME	T	0
37	Apis	ME	T	0
37	Apis	ME	T	0
37	Apis	ME	T	0
37	Apis	ME	T	0
37	Apis	ME	T	0
37	Apis	ME	T	0
37	Apis	ME	T	0
37	Apis	ME	T	0
37	Apis	ME	T	0
37	Apis	ME	T	0
37	Apis	ME	T	0
37	Apis	ME	T	0
37	Apis	ME	T	0
37	Apis	ME	T	0
37	Apis	ME	T	0
37	Apis	ME	T	0
37	Apis	ME	T	0
37	Apis	ME	T	0
37	Apis	ME	T	0
37	Apis	ME	T	0
37	Apis	ME	T	0
37	Apis	ME	T	0
37	Apis	ME	T	0
37	Apis	ME	T	0
37	Apis	ME	T	0
37	Apis	ME	T	0
37	Apis	ME	T	0
37	Apis	ME	T	0
37	Apis	ME	T	0
37	Apis	ME	T	0
37	Melissodes	ME	T	0
37	Melissodes	ME	T	0
38	Apis	MF	T	0
38	Apis	MF	T	0
38	Melissodes	MF	T	0
38	Melissodes	MF	T	0
38	Melissodes	MF	T	0
38	Melissodes	MF	T	0
38	Melissodes	MF	T	0
38	Melissodes	MF	T	1
38	Melissodes	MF	T	1
38	Melissodes	MF	T	1
38	Melissodes	MF	T	1
38	Melissodes	MF	T	1
39	Apis	MF	T	0
39	Melissodes	MF	T	0
39	Melissodes	MF	T	0
39	Melissodes	MF	T	1
39	Melissodes	MF	T	1
39	Melissodes	MF	T	1
39	Melissodes	MF	T	1
39	Melissodes	MF	T	1
39	Melissodes	MF	T	1
40	Apis	ME	T	0
40	Apis	ME	T	0
40	Apis	ME	T	0
40	Apis	ME	T	0
40	Apis	ME	T	0
40	Apis	ME	T	0
40	Apis	ME	T	0
40	Apis	ME	T	0
40	Apis	ME	T	0
40	Apis	ME	T	0
40	Apis	ME	T	0
40	Apis	ME	T	0
40	Apis	ME	T	0
40	Apis	ME	T	0
40	Apis	ME	T	0
40	Apis	ME	T	0
40	Apis	ME	T	0
40	Apis	ME	T	0
40	Apis	ME	T	0
40	Apis	ME	T	0
40	Apis	ME	T	0
40	Apis	ME	T	0
40	Apis	ME	T	0
40	Apis	ME	T	0
40	Apis	ME	T	0
40	Apis	ME	T	0
40	Apis	ME	T	0
40	Apis	ME	T	0
40	Apis	ME	T	0
40	Apis	ME	T	0
40	Apis	ME	T	0
40	Apis	ME	T	0
40	Apis	ME	T	0
40	Melissodes	ME	T	0
40	Melissodes	ME	T	0
41	Apis	ME	T	0
41	Apis	ME	T	0
41	Apis	ME	T	0
41	Apis	ME	T	0
41	Apis	ME	T	0
41	Apis	ME	T	0
41	Apis	ME	T	0
41	Apis	ME	T	0
41	Apis	ME	T	0
41	Apis	ME	T	0
41	Apis	ME	T	0
41	Apis	ME	T	0
41	Apis	ME	T	0
41	Apis	ME	T	0
41	Apis	ME	T	0
41	Apis	ME	T	0
41	Apis	ME	T	0
41	Apis	ME	T	0
41	Apis	ME	T	0
41	Apis	ME	T	0
41	Apis	ME	T	0
41	Apis	ME	T	0
41	Apis	ME	T	0
41	Apis	ME	T	0
41	Apis	ME	T	0
41	Apis	ME	T	0
41	Apis	ME	T	0
41	Apis	ME	T	0
41	Apis	ME	T	0
41	Apis	ME	T	0
41	Apis	ME	T	0
41	Apis	ME	T	0
41	Apis	ME	T	0
41	Apis	ME	T	0
41	Apis	ME	T	0
41	Apis	ME	T	0
41	Apis	ME	T	0
41	Apis	ME	T	0
41	Apis	ME	T	0
41	Apis	ME	T	0
41	Apis	ME	T	0
41	Apis	ME	T	0
41	Apis	ME	T	0
41	Apis	ME	T	0
41	Apis	ME	T	0
41	Apis	ME	T	0
41	Apis	ME	T	0
41	Apis	ME	T	0
41	Apis	ME	T	0
41	Apis	ME	T	0
41	Apis	ME	T	0
41	Apis	ME	T	0
41	Apis	ME	T	0
42	Apis	MF	T	0
42	Apis	MF	T	1
42	Apis	MF	T	1
42	Apis	MF	T	1
42	Melissodes	MF	T	1
42	Melissodes	MF	T	1
42	Melissodes	MF	T	1
42	Melissodes	MF	T	1
42	Melissodes	MF	T	1
43	Apis	ME	T	0
43	Apis	ME	T	0
43	Apis	ME	T	0
43	Apis	ME	T	0
43	Apis	ME	T	0
43	Apis	ME	T	0
43	Apis	ME	T	0
43	Apis	ME	T	0
43	Apis	ME	T	0
43	Apis	ME	T	0
43	Apis	ME	T	0
43	Apis	ME	T	0
43	Apis	ME	T	0
43	Apis	ME	T	0
43	Apis	ME	T	0
43	Apis	ME	T	0
43	Apis	ME	T	0
43	Apis	ME	T	0
43	Apis	ME	T	0
43	Apis	ME	T	0
43	Apis	ME	T	0
43	Apis	ME	T	0
43	Apis	ME	T	0
43	Apis	ME	T	0
43	Apis	ME	T	0
43	Apis	ME	T	0
43	Apis	ME	T	0
43	Apis	ME	T	0
43	Apis	ME	T	0
43	Apis	ME	T	0
43	Apis	ME	T	0
43	Apis	ME	T	0
43	Apis	ME	T	0
43	Apis	ME	T	0
43	Apis	ME	T	0
43	Apis	ME	T	0
43	Apis	ME	T	0
43	Apis	ME	T	0
44	Apis	ME	T	0
44	Apis	ME	T	0
44	Apis	ME	T	0
44	Apis	ME	T	0
44	Apis	ME	T	0
44	Apis	ME	T	0
44	Apis	ME	T	0
44	Apis	ME	T	0
44	Apis	ME	T	0
44	Apis	ME	T	0
44	Apis	ME	T	0
44	Apis	ME	T	0
44	Apis	ME	T	0
44	Apis	ME	T	0
44	Apis	ME	T	0
44	Apis	ME	T	0
44	Apis	ME	T	0
44	Apis	ME	T	0
44	Apis	ME	T	0
44	Apis	ME	T	0
44	Apis	ME	T	0
44	Apis	ME	T	0
44	Apis	ME	T	0
44	Apis	ME	T	0
44	Apis	ME	T	0
44	Apis	ME	T	0
44	Apis	ME	T	0
44	Apis	ME	T	0
44	Apis	ME	T	0
44	Apis	ME	T	0
44	Apis	ME	T	0
44	Apis	ME	T	0
44	Apis	ME	T	0
44	Apis	ME	T	0
44	Apis	ME	T	0
44	Apis	ME	T	0
44	Apis	ME	T	0
44	Apis	ME	T	0
44	Apis	ME	T	0
44	Apis	ME	T	0
44	Apis	ME	T	0
45	Apis	MF	T	1
45	Melissodes	MF	T	0
45	Melissodes	MF	T	1
45	Melissodes	MF	T	1
45	Melissodes	MF	T	1
45	Melissodes	MF	T	1
45	Melissodes	MF	T	1
45	Melissodes	MF	T	1
45	Melissodes	MF	T	1
46	Apis	MF	T	0
46	Apis	MF	T	0
46	Melissodes	MF	T	0
46	Melissodes	MF	T	1
46	Melissodes	MF	T	1
46	Melissodes	MF	T	1
46	Melissodes	MF	T	1
47	Apis	MF	T	0
47	Melissodes	MF	T	0
47	Melissodes	MF	T	0
47	Melissodes	MF	T	0
47	Melissodes	MF	T	0
47	Melissodes	MF	T	0
47	Melissodes	MF	T	0
47	Melissodes	MF	T	1
48	Apis	ME	T	0
48	Apis	ME	T	0
48	Apis	ME	T	0
48	Apis	ME	T	0
48	Apis	ME	T	0
48	Apis	ME	T	0
48	Apis	ME	T	0
48	Apis	ME	T	0
48	Apis	ME	T	0
48	Apis	ME	T	0
48	Apis	ME	T	0
48	Apis	ME	T	0
48	Apis	ME	T	0
48	Apis	ME	T	0
48	Apis	ME	T	0
48	Apis	ME	T	0
48	Apis	ME	T	0
48	Apis	ME	T	0
48	Apis	ME	T	0
48	Apis	ME	T	0
48	Apis	ME	T	0
48	Apis	ME	T	0
48	Apis	ME	T	0
48	Apis	ME	T	0
48	Apis	ME	T	0
49	Apis	ME	T	0
49	Apis	ME	T	0
49	Apis	ME	T	0
49	Apis	ME	T	0
49	Apis	ME	T	0
49	Apis	ME	T	0
49	Apis	ME	T	0
49	Apis	ME	T	0
49	Apis	ME	T	0
49	Apis	ME	T	0
49	Apis	ME	T	0
49	Apis	ME	T	0
49	Apis	ME	T	0
49	Apis	ME	T	0
49	Apis	ME	T	0
49	Apis	ME	T	0
49	Apis	ME	T	0
49	Apis	ME	T	0
49	Apis	ME	T	0
49	Apis	ME	T	0
49	Apis	ME	T	0
49	Apis	ME	T	0
49	Apis	ME	T	0
49	Apis	ME	T	0
49	Apis	ME	T	0
49	Apis	ME	T	0
49	Apis	ME	T	0
49	Apis	ME	T	0
49	Apis	ME	T	0
49	Apis	ME	T	0
49	Apis	ME	T	0
49	Melissodes	ME	T	0
50	Apis	MF	T	0
50	Melissodes	MF	T	0
50	Melissodes	MF	T	0
50	Melissodes	MF	T	0
50	Melissodes	MF	T	0
50	Melissodes	MF	T	0
50	Melissodes	MF	T	0
50	Melissodes	MF	T	1
50	Melissodes	MF	T	1
51	Apis	ME	T	0
51	Apis	ME	T	0
51	Apis	ME	T	0
51	Apis	ME	T	0
51	Apis	ME	T	0
51	Apis	ME	T	0
51	Apis	ME	T	0
51	Apis	ME	T	0
51	Apis	ME	T	0
51	Apis	ME	T	0
51	Apis	ME	T	0
51	Apis	ME	T	0
51	Apis	ME	T	0
51	Apis	ME	T	0
51	Apis	ME	T	0
51	Apis	ME	T	0
51	Apis	ME	T	0
51	Apis	ME	T	0
51	Apis	ME	T	0
51	Apis	ME	T	0
51	Apis	ME	T	0
51	Apis	ME	T	0
51	Apis	ME	T	0
51	Apis	ME	T	0
51	Apis	ME	T	0
51	Apis	ME	T	0
51	Apis	ME	T	0
51	Apis	ME	T	0
51	Apis	ME	T	0
51	Apis	ME	T	0
51	Apis	ME	T	0
51	Apis	ME	T	0
51	Apis	ME	T	0
51	Apis	ME	T	0
51	Apis	ME	T	0
51	Apis	ME	T	0
51	Apis	ME	T	0
52	Apis	MF	T	0
52	Apis	MF	T	0
52	Apis	MF	T	0
52	Apis	MF	T	0
52	Melissodes	MF	T	0
52	Melissodes	MF	T	0
52	Melissodes	MF	T	0
52	Melissodes	MF	T	0
53	Apis	MF	T	0
53	Apis	MF	T	0
53	Apis	MF	T	0
53	Apis	MF	T	0
53	Apis	MF	T	1
53	Apis	MF	T	1
53	Melissodes	MF	T	0
53	Melissodes	MF	T	0
53	Melissodes	MF	T	0
53	Melissodes	MF	T	0
53	Melissodes	MF	T	0
53	Melissodes	MF	T	0
53	Melissodes	MF	T	0
53	Melissodes	MF	T	0
53	Melissodes	MF	T	0
53	Melissodes	MF	T	1
53	Melissodes	MF	T	1
53	Melissodes	MF	T	1
54	Apis	ME	T	0
54	Apis	ME	T	0
54	Apis	ME	T	0
54	Apis	ME	T	0
54	Apis	ME	T	0
54	Apis	ME	T	0
54	Apis	ME	T	0
54	Apis	ME	T	0
54	Apis	ME	T	0
54	Apis	ME	T	0
54	Apis	ME	T	0
54	Apis	ME	T	0
54	Apis	ME	T	0
54	Apis	ME	T	0
54	Apis	ME	T	0
54	Apis	ME	T	0
54	Apis	ME	T	0
54	Apis	ME	T	0
54	Apis	ME	T	0
54	Apis	ME	T	0
54	Apis	ME	T	0
54	Apis	ME	T	0
54	Apis	ME	T	0
54	Apis	ME	T	0
54	Apis	ME	T	0
54	Apis	ME	T	0
54	Apis	ME	T	0
54	Apis	ME	T	0
54	Apis	ME	T	0
54	Apis	ME	T	0
54	Apis	ME	T	0
54	Apis	ME	T	0
54	Apis	ME	T	0
54	Apis	ME	T	0
54	Apis	ME	T	0
54	Apis	ME	T	0
54	Apis	ME	T	0
54	Apis	ME	T	0
54	Apis	ME	T	0
54	Apis	ME	T	0
54	Apis	ME	T	0
55	Melissodes	MF	T	0
55	Melissodes	MF	T	0
55	Melissodes	MF	T	0
55	Melissodes	MF	T	0
55	Melissodes	MF	T	0
55	Melissodes	MF	T	0
56	Apis	ME	T	0
56	Apis	ME	T	0
56	Apis	ME	T	0
56	Apis	ME	T	0
56	Apis	ME	T	0
56	Apis	ME	T	0
56	Apis	ME	T	0
56	Apis	ME	T	0
56	Apis	ME	T	0
56	Apis	ME	T	0
56	Apis	ME	T	0
56	Apis	ME	T	0
56	Apis	ME	T	0
56	Apis	ME	T	0
56	Apis	ME	T	0
56	Apis	ME	T	0
56	Apis	ME	T	0
56	Apis	ME	T	0
56	Apis	ME	T	0
56	Apis	ME	T	0
56	Apis	ME	T	0
56	Apis	ME	T	0
56	Apis	ME	T	0
56	Apis	ME	T	0
56	Apis	ME	T	0
56	Apis	ME	T	0
56	Apis	ME	T	0
56	Apis	ME	T	0
56	Apis	ME	T	0
56	Apis	ME	T	0
56	Apis	ME	T	0
56	Apis	ME	T	0
56	Apis	ME	T	0
56	Apis	ME	T	0
56	Apis	ME	T	0
56	Apis	ME	T	0
56	Apis	ME	T	0
56	Apis	ME	T	0
56	Apis	ME	T	0
56	Apis	ME	T	0
56	Apis	ME	T	0
56	Apis	ME	T	0
56	Apis	ME	T	0
56	Apis	ME	T	0
56	Apis	ME	T	0
56	Apis	ME	T	0
56	Apis	ME	T	0
56	Apis	ME	T	0
57	Apis	MF	T	0
57	Apis	MF	T	0
57	Melissodes	MF	T	0
57	Melissodes	MF	T	0
57	Melissodes	MF	T	0
57	Melissodes	MF	T	0
57	Melissodes	MF	T	0
57	Melissodes	MF	T	0
58	Apis	ME	T	0
58	Apis	ME	T	0
58	Apis	ME	T	0
58	Apis	ME	T	0
58	Apis	ME	T	0
58	Apis	ME	T	0
58	Apis	ME	T	0
58	Apis	ME	T	0
58	Apis	ME	T	0
58	Apis	ME	T	0
58	Apis	ME	T	0
58	Apis	ME	T	0
58	Apis	ME	T	0
58	Apis	ME	T	0
58	Apis	ME	T	0
58	Apis	ME	T	0
58	Apis	ME	T	0
58	Apis	ME	T	0
58	Apis	ME	T	0
58	Apis	ME	T	0
58	Apis	ME	T	0
58	Apis	ME	T	0
58	Apis	ME	T	0
58	Apis	ME	T	0
58	Apis	ME	T	0
58	Apis	ME	T	0
58	Apis	ME	T	0
58	Apis	ME	T	0
58	Apis	ME	T	0
58	Apis	ME	T	0
58	Apis	ME	T	0
58	Apis	ME	T	0
58	Apis	ME	T	0
58	Apis	ME	T	0
58	Apis	ME	T	0
58	Apis	ME	T	0
58	Apis	ME	T	0
58	Apis	ME	T	0
58	Apis	ME	T	0
58	Apis	ME	T	0
58	Apis	ME	T	0
58	Apis	ME	T	0
58	Apis	ME	T	0
58	Apis	ME	T	0
58	Apis	ME	T	0
58	Apis	ME	T	0
58	Apis	ME	T	0
58	Apis	ME	T	0
58	Apis	ME	T	0
58	Apis	ME	T	0
59	Apis	MF	T	0
59	Apis	MF	T	0
59	Melissodes	MF	T	0
59	Melissodes	MF	T	0
60	Apis	MF	M	1
60	Apis	MF	M	1
60	Apis	MF	M	1
60	Apis	MF	M	1
60	Apis	MF	M	1
60	Apis	MF	M	1
60	Melissodes	MF	M	1
60	Melissodes	MF	M	1
60	Melissodes	MF	M	1
60	Melissodes	MF	M	1
61	Apis	ME	M	0
61	Apis	ME	M	0
61	Apis	ME	M	0
61	Apis	ME	M	0
61	Apis	ME	M	0
61	Apis	ME	M	0
61	Apis	ME	M	0
61	Apis	ME	M	0
61	Apis	ME	M	0
61	Apis	ME	M	0
61	Apis	ME	M	0
61	Apis	ME	M	0
61	Apis	ME	M	0
61	Apis	ME	M	0
61	Apis	ME	M	0
61	Apis	ME	M	0
61	Apis	ME	M	0
61	Apis	ME	M	0
61	Apis	ME	M	0
61	Apis	ME	M	0
61	Apis	ME	M	0
61	Apis	ME	M	0
61	Apis	ME	M	0
61	Apis	ME	M	0
61	Apis	ME	M	0
61	Apis	ME	M	0
61	Apis	ME	M	0
61	Apis	ME	M	0
61	Apis	ME	M	0
61	Apis	ME	M	0
61	Apis	ME	M	0
61	Apis	ME	M	0
61	Apis	ME	M	0
61	Apis	ME	M	0
61	Apis	ME	M	0
61	Apis	ME	M	0
62	Apis	MF	M	0
62	Apis	MF	M	1
62	Apis	MF	M	1
62	Apis	MF	M	1
62	Apis	MF	M	1
62	Melissodes	MF	M	0
62	Melissodes	MF	M	0
62	Melissodes	MF	M	0
62	Melissodes	MF	M	0
62	Melissodes	MF	M	1
62	Melissodes	MF	M	1
62	Melissodes	MF	M	1
62	Melissodes	MF	M	1
62	Melissodes	MF	M	1
62	Melissodes	MF	M	1
62	Melissodes	MF	M	1
62	Melissodes	MF	M	1
62	Melissodes	MF	M	1
62	Melissodes	MF	M	1
62	Melissodes	MF	M	1
62	Melissodes	MF	M	1
62	Melissodes	MF	M	1
63	Apis	ME	M	0
63	Apis	ME	M	0
63	Apis	ME	M	0
63	Apis	ME	M	0
63	Apis	ME	M	0
63	Apis	ME	M	0
63	Apis	ME	M	0
63	Apis	ME	M	0
63	Apis	ME	M	0
63	Apis	ME	M	0
63	Apis	ME	M	0
63	Apis	ME	M	0
63	Apis	ME	M	0
63	Apis	ME	M	0
63	Apis	ME	M	0
63	Apis	ME	M	0
63	Apis	ME	M	0
63	Apis	ME	M	0
63	Apis	ME	M	0
63	Apis	ME	M	0
63	Apis	ME	M	0
63	Apis	ME	M	0
63	Apis	ME	M	0
63	Apis	ME	M	0
63	Apis	ME	M	0
63	Apis	ME	M	0
63	Apis	ME	M	0
63	Apis	ME	M	0
63	Apis	ME	M	0
63	Apis	ME	M	0
63	Apis	ME	M	0
63	Apis	ME	M	0
63	Apis	ME	M	0
63	Apis	ME	M	0
63	Apis	ME	M	0
63	Apis	ME	M	0
63	Apis	ME	M	0
63	Apis	ME	M	0
63	Apis	ME	M	0
63	Apis	ME	M	0
63	Apis	ME	M	0
63	Apis	ME	M	0
63	Apis	ME	M	0
63	Apis	ME	M	0
63	Apis	ME	M	0
63	Apis	ME	M	0
63	Apis	ME	M	0
63	Apis	ME	M	0
63	Apis	ME	M	0
63	Apis	ME	M	0
64	Apis	ME	M	0
64	Apis	ME	M	0
64	Apis	ME	M	0
64	Apis	ME	M	0
64	Apis	ME	M	0
64	Apis	ME	M	0
64	Apis	ME	M	0
64	Apis	ME	M	0
64	Apis	ME	M	0
64	Apis	ME	M	0
64	Apis	ME	M	0
64	Apis	ME	M	0
64	Apis	ME	M	0
64	Apis	ME	M	0
64	Apis	ME	M	0
64	Apis	ME	M	0
64	Apis	ME	M	0
64	Apis	ME	M	0
64	Apis	ME	M	0
64	Apis	ME	M	0
64	Apis	ME	M	0
64	Apis	ME	M	0
64	Apis	ME	M	0
64	Apis	ME	M	0
64	Apis	ME	M	0
64	Apis	ME	M	0
64	Apis	ME	M	0
64	Melissodes	ME	M	1
65	Apis	MF	M	0
65	Apis	MF	M	0
65	Apis	MF	M	0
65	Melissodes	MF	M	0
65	Melissodes	MF	M	0
65	Melissodes	MF	M	0
65	Melissodes	MF	M	0
65	Melissodes	MF	M	0
65	Melissodes	MF	M	0
65	Melissodes	MF	M	0
65	Melissodes	MF	M	0
65	Melissodes	MF	M	1
65	Melissodes	MF	M	1
65	Melissodes	MF	M	1
66	Apis	ME	M	0
66	Apis	ME	M	0
66	Apis	ME	M	0
66	Apis	ME	M	0
66	Apis	ME	M	0
66	Apis	ME	M	0
66	Apis	ME	M	0
66	Apis	ME	M	0
66	Apis	ME	M	0
66	Apis	ME	M	0
66	Apis	ME	M	0
66	Apis	ME	M	0
66	Apis	ME	M	0
66	Apis	ME	M	0
66	Apis	ME	M	0
66	Apis	ME	M	0
66	Apis	ME	M	0
66	Apis	ME	M	0
66	Apis	ME	M	0
66	Apis	ME	M	0
66	Apis	ME	M	0
66	Apis	ME	M	0
66	Apis	ME	M	0
66	Apis	ME	M	0
66	Apis	ME	M	0
66	Apis	ME	M	0
66	Apis	ME	M	0
66	Apis	ME	M	0
66	Apis	ME	M	0
66	Apis	ME	M	0
66	Apis	ME	M	0
67	Apis	MF	M	0
67	Apis	MF	M	0
67	Apis	MF	M	0
67	Apis	MF	M	0
67	Apis	MF	M	0
67	Apis	MF	M	0
67	Melissodes	MF	M	0
67	Melissodes	MF	M	1
67	Melissodes	MF	M	1
67	Melissodes	MF	M	1
68	Apis	ME	M	0
68	Apis	ME	M	0
68	Apis	ME	M	0
68	Apis	ME	M	0
68	Apis	ME	M	0
68	Apis	ME	M	0
68	Apis	ME	M	0
68	Apis	ME	M	0
68	Apis	ME	M	0
68	Apis	ME	M	0
68	Apis	ME	M	0
68	Apis	ME	M	0
68	Apis	ME	M	0
68	Apis	ME	M	0
68	Apis	ME	M	0
68	Apis	ME	M	0
68	Apis	ME	M	0
68	Apis	ME	M	0
68	Apis	ME	M	0
68	Apis	ME	M	0
68	Apis	ME	M	0
68	Apis	ME	M	0
68	Melissodes	ME	M	0
68	Melissodes	ME	M	0
69	Apis	MF	M	0
69	Apis	MF	M	1
69	Apis	MF	M	1
69	Melissodes	MF	M	0
69	Melissodes	MF	M	0
69	Melissodes	MF	M	1
69	Melissodes	MF	M	1
69	Melissodes	MF	M	1
69	Melissodes	MF	M	1
69	Melissodes	MF	M	1
69	Melissodes	MF	M	1
69	Melissodes	MF	M	1
69	Melissodes	MF	M	1
69	Melissodes	MF	M	1
69	Melissodes	MF	M	1
69	Melissodes	MF	M	1
69	Melissodes	MF	M	1
69	Melissodes	MF	M	1
70	Apis	MF	M	0
70	Apis	MF	M	0
70	Apis	MF	M	1
70	Melissodes	MF	M	0
70	Melissodes	MF	M	1
70	Melissodes	MF	M	1
70	Melissodes	MF	M	1
70	Melissodes	MF	M	1
70	Melissodes	MF	M	1
70	Melissodes	MF	M	1
70	Melissodes	MF	M	1
70	Melissodes	MF	M	1
70	Melissodes	MF	M	1
70	Melissodes	MF	M	1
70	Melissodes	MF	M	1
70	Melissodes	MF	M	1
71	Apis	ME	M	0
71	Apis	ME	M	0
71	Apis	ME	M	0
71	Apis	ME	M	0
71	Apis	ME	M	0
71	Apis	ME	M	0
71	Apis	ME	M	0
71	Apis	ME	M	0
71	Apis	ME	M	0
71	Apis	ME	M	0
71	Apis	ME	M	0
71	Apis	ME	M	0
71	Apis	ME	M	0
71	Apis	ME	M	0
71	Apis	ME	M	0
71	Apis	ME	M	0
71	Apis	ME	M	0
71	Apis	ME	M	0
71	Apis	ME	M	0
71	Apis	ME	M	0
71	Apis	ME	M	0
71	Apis	ME	M	0
71	Apis	ME	M	0
71	Apis	ME	M	0
71	Apis	ME	M	0
71	Apis	ME	M	0
71	Apis	ME	M	0
71	Apis	ME	M	0
71	Apis	ME	M	0
71	Apis	ME	M	0
71	Apis	ME	M	0
71	Apis	ME	M	0
71	Apis	ME	M	0
71	Apis	ME	M	0
71	Apis	ME	M	0
71	Melissodes	ME	M	0
72	Apis	MF	M	0
72	Melissodes	MF	M	0
72	Melissodes	MF	M	0
72	Melissodes	MF	M	1
72	Melissodes	MF	M	1
72	Melissodes	MF	M	1
72	Melissodes	MF	M	1
72	Melissodes	MF	M	1
72	Melissodes	MF	M	1
72	Melissodes	MF	M	1
72	Melissodes	MF	M	1
72	Melissodes	MF	M	1
72	Melissodes	MF	M	1
72	Melissodes	MF	M	1
73	Apis	ME	M	0
73	Apis	ME	M	0
73	Apis	ME	M	0
73	Apis	ME	M	0
73	Apis	ME	M	0
73	Apis	ME	M	0
73	Apis	ME	M	0
73	Apis	ME	M	0
73	Apis	ME	M	0
73	Apis	ME	M	0
73	Apis	ME	M	0
73	Apis	ME	M	0
73	Apis	ME	M	0
73	Apis	ME	M	0
73	Apis	ME	M	0
73	Apis	ME	M	0
73	Apis	ME	M	0
73	Apis	ME	M	0
73	Apis	ME	M	0
73	Apis	ME	M	0
73	Apis	ME	M	0
73	Apis	ME	M	0
73	Apis	ME	M	0
73	Apis	ME	M	0
73	Apis	ME	M	0
73	Apis	ME	M	0
73	Apis	ME	M	0
73	Apis	ME	M	0
73	Apis	ME	M	0
73	Apis	ME	M	0
73	Apis	ME	M	0
73	Apis	ME	M	0
73	Apis	ME	M	0
73	Apis	ME	M	0
73	Melissodes	ME	M	0
73	Melissodes	ME	M	0
74	Melissodes	MF	M	0
74	Melissodes	MF	M	1
74	Melissodes	MF	M	1
74	Melissodes	MF	M	1
74	Melissodes	MF	M	1
74	Melissodes	MF	M	1
74	Melissodes	MF	M	1
74	Melissodes	MF	M	1
74	Melissodes	MF	M	1
74	Melissodes	MF	M	1
74	Melissodes	MF	M	1
75	Apis	ME	M	0
75	Apis	ME	M	0
75	Apis	ME	M	0
75	Apis	ME	M	0
75	Apis	ME	M	0
75	Apis	ME	M	0
75	Apis	ME	M	0
75	Apis	ME	M	0
75	Apis	ME	M	0
75	Apis	ME	M	0
75	Apis	ME	M	0
75	Apis	ME	M	0
75	Apis	ME	M	0
75	Apis	ME	M	0
75	Apis	ME	M	0
75	Apis	ME	M	0
75	Apis	ME	M	0
75	Apis	ME	M	0
75	Apis	ME	M	0
75	Apis	ME	M	0
75	Apis	ME	M	0
75	Apis	ME	M	0
75	Apis	ME	M	0
75	Apis	ME	M	0
75	Apis	ME	M	0
75	Apis	ME	M	0
75	Apis	ME	M	0
75	Apis	ME	M	0
75	Apis	ME	M	0
75	Melissodes	ME	M	0
76	Apis	ME	M	0
76	Apis	ME	M	0
76	Apis	ME	M	0
76	Apis	ME	M	0
76	Apis	ME	M	0
76	Apis	ME	M	0
76	Apis	ME	M	0
76	Apis	ME	M	0
76	Apis	ME	M	0
76	Apis	ME	M	0
76	Apis	ME	M	0
76	Apis	ME	M	0
77	Melissodes	MF	M	1
77	Melissodes	MF	M	1
77	Melissodes	MF	M	1
78	Apis	ME	M	0
78	Apis	ME	M	0
78	Apis	ME	M	0
78	Apis	ME	M	0
78	Apis	ME	M	0
78	Apis	ME	M	0
78	Apis	ME	M	0
78	Apis	ME	M	0
78	Apis	ME	M	0
78	Apis	ME	M	0
78	Apis	ME	M	0
78	Apis	ME	M	0
78	Apis	ME	M	0
78	Apis	ME	M	0
78	Apis	ME	M	0
78	Apis	ME	M	0
78	Apis	ME	M	0
78	Apis	ME	M	0
78	Apis	ME	M	0
78	Apis	ME	M	0
78	Apis	ME	M	0
78	Apis	ME	M	0
78	Apis	ME	M	0
78	Apis	ME	M	0
78	Apis	ME	M	0
78	Apis	ME	M	0
78	Apis	ME	M	0
78	Apis	ME	M	0
78	Apis	ME	M	0
78	Apis	ME	M	0
78	Apis	ME	M	0
78	Apis	ME	M	0
78	Apis	ME	M	0
78	Apis	ME	M	0
78	Apis	ME	M	0
78	Apis	ME	M	0
78	Apis	ME	M	0
78	Apis	ME	M	0
78	Apis	ME	M	0
78	Apis	ME	M	0
78	Melissodes	ME	M	0
78	Melissodes	ME	M	1
78	Melissodes	ME	M	1
79	Apis	MF	M	1
79	Apis	MF	M	1
79	Apis	MF	M	1
79	Apis	MF	M	1
79	Melissodes	MF	M	0
79	Melissodes	MF	M	1
79	Melissodes	MF	M	1
79	Melissodes	MF	M	1
79	Melissodes	MF	M	1
79	Melissodes	MF	M	1
79	Melissodes	MF	M	1
79	Melissodes	MF	M	1
80	Apis	ME	M	0
80	Apis	ME	M	0
80	Apis	ME	M	0
80	Apis	ME	M	0
80	Apis	ME	M	0
80	Apis	ME	M	0
80	Apis	ME	M	0
80	Apis	ME	M	0
80	Apis	ME	M	0
80	Apis	ME	M	0
80	Apis	ME	M	0
80	Apis	ME	M	0
80	Apis	ME	M	0
80	Apis	ME	M	0
80	Apis	ME	M	0
80	Apis	ME	M	0
80	Apis	ME	M	0
80	Apis	ME	M	0
80	Apis	ME	M	0
80	Apis	ME	M	0
80	Apis	ME	M	0
80	Apis	ME	M	0
80	Apis	ME	M	0
80	Apis	ME	M	0
80	Apis	ME	M	0
80	Apis	ME	M	0
81	Apis	MF	M	0
81	Apis	MF	M	1
81	Melissodes	MF	M	0
81	Melissodes	MF	M	1
81	Melissodes	MF	M	1
81	Melissodes	MF	M	1
81	Melissodes	MF	M	1
81	Melissodes	MF	M	1
81	Melissodes	MF	M	1
81	Melissodes	MF	M	1
81	Melissodes	MF	M	1
81	Melissodes	MF	M	1
81	Melissodes	MF	M	1
81	Melissodes	MF	M	1
81	Melissodes	MF	M	1
81	Melissodes	MF	M	1
82	Apis	ME	M	0
82	Apis	ME	M	0
82	Apis	ME	M	0
82	Apis	ME	M	0
82	Apis	ME	M	0
82	Apis	ME	M	0
82	Apis	ME	M	0
82	Apis	ME	M	0
82	Apis	ME	M	0
82	Apis	ME	M	0
82	Apis	ME	M	0
82	Apis	ME	M	0
82	Apis	ME	M	0
82	Apis	ME	M	0
82	Apis	ME	M	0
82	Melissodes	ME	M	0
83	Apis	MF	M	0
83	Melissodes	MF	M	0
83	Melissodes	MF	M	0
83	Melissodes	MF	M	1
83	Melissodes	MF	M	1
83	Melissodes	MF	M	1
83	Melissodes	MF	M	1
83	Melissodes	MF	M	1
83	Melissodes	MF	M	1
84	Apis	ME	T	0
84	Apis	ME	T	0
84	Apis	ME	T	0
84	Apis	ME	T	0
84	Apis	ME	T	0
84	Apis	ME	T	0
84	Apis	ME	T	0
84	Apis	ME	T	0
84	Apis	ME	T	0
84	Apis	ME	T	0
84	Apis	ME	T	0
84	Apis	ME	T	0
84	Apis	ME	T	0
84	Apis	ME	T	0
84	Apis	ME	T	0
84	Apis	ME	T	0
84	Apis	ME	T	0
84	Apis	ME	T	0
84	Apis	ME	T	0
84	Apis	ME	T	0
84	Apis	ME	T	0
84	Apis	ME	T	0
84	Apis	ME	T	0
84	Apis	ME	T	0
85	Apis	MF	T	0
85	Apis	MF	T	0
85	Apis	MF	T	0
85	Apis	MF	T	0
85	Apis	MF	T	1
85	Melissodes	MF	T	1
85	Melissodes	MF	T	1
85	Melissodes	MF	T	1
85	Melissodes	MF	T	1
85	Melissodes	MF	T	1
86	Apis	ME	T	0
86	Apis	ME	T	0
86	Apis	ME	T	0
86	Apis	ME	T	0
86	Apis	ME	T	0
86	Apis	ME	T	0
86	Apis	ME	T	0
86	Apis	ME	T	0
86	Apis	ME	T	0
86	Apis	ME	T	0
86	Apis	ME	T	0
86	Apis	ME	T	0
86	Apis	ME	T	0
86	Apis	ME	T	0
86	Apis	ME	T	0
86	Apis	ME	T	0
86	Apis	ME	T	0
86	Apis	ME	T	0
86	Apis	ME	T	0
86	Apis	ME	T	0
86	Apis	ME	T	0
87	Apis	MF	T	0
87	Apis	MF	T	0
87	Melissodes	MF	T	1
87	Melissodes	MF	T	1
87	Melissodes	MF	T	1
87	Melissodes	MF	T	1
88	Apis	MF	T	0
88	Apis	MF	T	0
88	Apis	MF	T	0
88	Apis	MF	T	0
88	Apis	MF	T	0
88	Apis	MF	T	0
88	Apis	MF	T	0
88	Apis	MF	T	1
88	Melissodes	MF	T	0
88	Melissodes	MF	T	0
88	Melissodes	MF	T	1
88	Melissodes	MF	T	1
89	Apis	ME	T	0
89	Apis	ME	T	0
89	Apis	ME	T	0
89	Apis	ME	T	0
89	Apis	ME	T	0
89	Apis	ME	T	0
89	Apis	ME	T	0
89	Apis	ME	T	0
89	Apis	ME	T	0
89	Apis	ME	T	0
89	Apis	ME	T	0
89	Apis	ME	T	0
89	Apis	ME	T	0
89	Apis	ME	T	0
89	Apis	ME	T	0
89	Apis	ME	T	0
89	Apis	ME	T	0
89	Apis	ME	T	0
89	Apis	ME	T	0
89	Apis	ME	T	0
89	Apis	ME	T	0
89	Apis	ME	T	0
89	Apis	ME	T	0
89	Apis	ME	T	0
89	Apis	ME	T	0
89	Apis	ME	T	0
90	Apis	MF	T	0
90	Apis	MF	T	0
90	Apis	MF	T	0
90	Apis	MF	T	0
90	Apis	MF	T	0
90	Apis	MF	T	0
90	Melissodes	MF	T	0
90	Melissodes	MF	T	0
90	Melissodes	MF	T	0
90	Melissodes	MF	T	0
90	Melissodes	MF	T	0
90	Melissodes	MF	T	0
90	Melissodes	MF	T	0
90	Melissodes	MF	T	0
90	Melissodes	MF	T	0
90	Melissodes	MF	T	0
90	Melissodes	MF	T	0
91	Apis	ME	T	0
91	Apis	ME	T	0
91	Apis	ME	T	0
91	Apis	ME	T	0
91	Apis	ME	T	0
91	Apis	ME	T	0
91	Apis	ME	T	0
91	Apis	ME	T	0
91	Apis	ME	T	0
91	Apis	ME	T	0
91	Apis	ME	T	0
91	Apis	ME	T	0
91	Apis	ME	T	0
91	Apis	ME	T	0
91	Apis	ME	T	0
91	Apis	ME	T	0
91	Apis	ME	T	0
91	Apis	ME	T	0
91	Apis	ME	T	0
91	Apis	ME	T	0
91	Apis	ME	T	0
91	Apis	ME	T	0
91	Apis	ME	T	0
91	Apis	ME	T	0
91	Apis	ME	T	0
91	Apis	ME	T	0
91	Apis	ME	T	0
91	Apis	ME	T	0
91	Apis	ME	T	0
91	Apis	ME	T	0
91	Apis	ME	T	0
91	Apis	ME	T	0
91	Apis	ME	T	0
91	Apis	ME	T	0
91	Apis	ME	T	0
92	Apis	MF	T	0
92	Apis	MF	T	0
92	Apis	MF	T	1
92	Melissodes	MF	T	0
92	Melissodes	MF	T	0
92	Melissodes	MF	T	0
[truncated: 206 more rows]

## Sheet: Floral constancy on MF
visitor.ID	visitor	parental	constancy
6	Apis	MF	0
7	Melissodes	MF	0
8	Melissodes	MF	0
9	Melissodes	MF	0
10	Apis	MF	0
11	Melissodes	MF	0
12	Melissodes	MF	0
17	Melissodes	MF	0
18	Apis	MF	0
19	Melissodes	MF	0
20	Melissodes	MF	0
21	Melissodes	MF	0
22	Apis	MF	0
23	Melissodes	MF	0
26	Melissodes	MF	0
27	Melissodes	MF	0
28	Apis	MF	0
29	Melissodes	MF	0
30	Melissodes	MF	0
31	Melissodes	MF	0
32	Melissodes	MF	0
33	Melissodes	MF	0
38	Melissodes	MF	0
41	Apis	MF	0
42	Melissodes	MF	0
43	Melissodes	MF	0
45	Melissodes	MF	0
46	Melissodes	MF	0
48	Apis	MF	0
49	Apis	MF	0
50	Apis	MF	0
51	Melissodes	MF	0
52	Apis	MF	0
53	Melissodes	MF	0
54	Melissodes	MF	0
55	Melissodes	MF	0
56	Apis	MF	0
57	Melissodes	MF	0
58	Melissodes	MF	0
59	Apis	MF	3
60	Apis	MF	0
61	Melissodes	MF	0
62	Melissodes	MF	0
63	Apis	MF	0
64	Melissodes	MF	0
65	Apis	MF	0
66	Apis	MF	0
67	Apis	MF	0
68	Apis	MF	0
69	Apis	MF	1
70	Apis	MF	0
71	Apis	MF	0
73	Apis	MF	0
74	Apis	MF	0
76	Apis	MF	0
77	Apis	MF	0
79	Melissodes	MF	0
80	Melissodes	MF	0
81	Melissodes	MF	0
82	Melissodes	MF	0
83	Melissodes	MF	0
84	Melissodes	MF	0
85	Apis	MF	0
87	Melissodes	MF	0
88	Melissodes	MF	0
89	Apis	MF	0
90	Melissodes	MF	0
91	Apis	MF	0
92	Melissodes	MF	0
93	Melissodes	MF	0
94	Apis	MF	0
95	Apis	MF	0
96	Melissodes	MF	1
97	Melissodes	MF	0
98	Melissodes	MF	0
99	Melissodes	MF	0
100	Apis	MF	0
101	Apis	MF	0
102	Melissodes	MF	0
103	Apis	MF	1
104	Apis	MF	0
105	Melissodes	MF	0
106	Apis	MF	0
107	Melissodes	MF	0
111	Melissodes	MF	0
113	Melissodes	MF	0
114	Apis	MF	0
115	Melissodes	MF	0
116	Melissodes	MF	0
117	Melissodes	MF	0
118	Melissodes	MF	0
119	Apis	MF	1
120	Melissodes	MF	0
121	Melissodes	MF	0
122	Melissodes	MF	0
123	Apis	MF	0

## Sheet: interactions
Date	Visitor	Parental	2nd visitor	Stays	Leaves
2017-01-18	Apis	MF	Melissodes	1	0
2017-01-18	Apis	MF	Cantharidae	1	0
2017-01-18	Apis	MF	Apis	0	1
2017-01-18	Apis	MF	Apis	0	1
2017-01-18	Apis	MF	Melissodes	1	0
2017-01-18	Apis	MF	Melissodes	1	0
2017-01-19	Apis	MF	Melissodes	0	1
2017-01-19	Apis	MF	Apis	0	1
2017-01-19	Apis	MF	Cantharidae	1	0
2017-01-19	Apis	MF	Melissodes	1	0
2017-01-19	Apis	MF	Melissodes	0	1
2017-01-19	Apis	MF	Melissodes	1	0
2017-01-19	Apis	MF	Apis	1	0
2017-01-19	Apis	MF	Melissodes	1	0
2017-01-19	Apis	MF	Melissodes	1	0
2017-01-19	Apis	MF	Melissodes	1	0
2017-01-19	Apis	MF	Melissodes	1	0
2017-01-18	Melissodes	MF	Cantharidae	1	0
2017-01-18	Melissodes	MF	Melissodes	1	0
2017-01-18	Melissodes	MF	Melissodes	0	1
2017-01-18	Melissodes	MF	Apis	1	0
2017-01-19	Melissodes	MF	Melissodes	1	0
2017-01-19	Melissodes	MF	Melissodes	0	1
2017-01-19	Melissodes	MF	Melissodes	0	1
2017-01-19	Melissodes	MF	Melissodes	0	1
2017-01-19	Melissodes	MF	Melissodes	0	1
2017-01-19	Melissodes	MF	Apis	0	1
2017-01-18	Apis	MS	Apis	1	0
2017-01-18	Apis	MS	Apis	1	0
2017-01-18	Apis	MS	Apis	0	1
2017-01-18	Apis	MS	Apis	1	0
2017-01-18	Apis	MS	Apis	1	0
2017-01-18	Apis	MS	Melissodes	1	0
2017-01-18	Apis	MS	Apis	1	0
2017-01-18	Apis	MS	Apis	1	0
2017-01-18	Apis	MS	Apis	1	0
2017-01-19	Apis	MS	Apis	1	0
2017-01-19	Apis	MS	Apis	1	0
2017-01-19	Apis	MS	Apis	1	0

## Sheet: sunflower pollen on body
ID	Parental	MS Row (H1-H4)	Visitor	Sunflower pollen
1	MS	H2	Apis mellifera	1
2	MS	H3	Apis mellifera	1
3	MS	H1	Apis mellifera	1
4	MS	H4	Apis mellifera	1
5	MS	H3	Apis mellifera	1
6	MS	H4	Apis mellifera	1
7	MS	H3	Apis mellifera	1
8	MS	H3	Melissodes	1
9	MS	H3	Apis mellifera	1
10	MS	H3	Apis mellifera	1
11	MS	H3	Apis mellifera	1
12	MS	H3	Apis mellifera	1
13	MS	H3	Apis mellifera	1
14	MS	H4	Apis mellifera	1
15	MS	H3	Apis mellifera	1
16	MS	H3	Melissodes	1
17	MS	H4	Melissodes	1
18	MS	H3	Apis mellifera	1
19	MS	H3	Apis mellifera	0
20	MS	H3	Apis mellifera	1
21	MS	H3	Apis mellifera	0
22	MS	H4	Apis mellifera	1
23	MS	H3	Apis mellifera	1
24	MS	H4	Apis mellifera	1
25	MS	H4	Apis mellifera	1
26	MS	H3	Apis mellifera	1
27	MS	H3	Apis mellifera	1
28	MS	H3	Apis mellifera	1
29	MS	H3	Apis mellifera	1
30	MS	H2	Apis mellifera	1
31	MS	H2	Apis mellifera	1
32	MS	H2	Apis mellifera	1
33	MS	H2	Apis mellifera	1
34	MS	H2	Apis mellifera	1
35	MS	H3	Melissodes	1
36	MS	H2	Apis mellifera	1
37	MS	H2	Apis mellifera	1
38	MS	H2	Apis mellifera	1
39	MS	H2	Apis mellifera	1
40	MS	H1	Apis mellifera	1
41	MS	H2	Apis mellifera	1
42	MS	H1	Apis mellifera	1
43	MS	H1	Apis mellifera	1
44	MS	H1	Apis mellifera	1
45	MS	H1	Apis mellifera	1
46	MS	H1	Apis mellifera	1
47	MS	H2	Apis mellifera	1
48	MS	H1	Apis mellifera	1
49	MS	H1	Apis mellifera	1
50	MS	H1	Apis mellifera	1
51	MS	H3	Apis mellifera	1
52	MS	H3	Apis mellifera	1
53	MS	H2	Apis mellifera	1
54	MS	H1	Apis mellifera	1
55	MS	H2	Apis mellifera	1
56	MS	H2	Apis mellifera	1
57	MS	H2	Apis mellifera	1
58	MS	H1	Apis mellifera	1
59	MS	H1	Apis mellifera	1
60	MS	H1	Apis mellifera	1
61	MS	H1	Apis mellifera	1
62	MS	H2	Apis mellifera	1
63	MS	H2	Apis mellifera	1
64	MS	H2	Apis mellifera	1
65	MS	H2	Apis mellifera	1
66	MS	H2	Apis mellifera	1
67	MS	H2	Apis mellifera	1
68	MS	H2	Apis mellifera	1
69	MS	H1	Apis mellifera	1
70	MS	H1	Apis mellifera	1
71	MS	H1	Apis mellifera	1
72	MS	H1	Apis mellifera	1
73	MS	H2	Apis mellifera	1
74	MS	H4	Apis mellifera	1
75	MS	H2	Apis mellifera	1
76	MS	H3	Apis mellifera	1
77	MS	H3	Apis mellifera	1
78	MS	H3	Apis mellifera	1
79	MS	H3	Apis mellifera	1
80	MS	H3	Apis mellifera	1
81	MS	H4	Apis mellifera	1
82	MS	H3	Apis mellifera	1
83	MS	H2	Ortoptera	1
84	MS	H2	Coleoptera:Cantharidae	1
85	MS	H2	Coleoptera:Cantharidae	1
86	MS	H1	Coleoptera:Cantharidae	1
87	MS	H2	Coleoptera:Cantharidae	1
88	MS	H3	Coleoptera:Cantharidae	1
89	MS	H1	Coleoptera:Cantharidae	1
90	MS	H1	Coleoptera:Cantharidae	1
91	MS	H3	Coleoptera:Cantharidae	0
92	MS	H4	Coleoptera:Cantharidae	1
93	MS	H4	Coleoptera:Cantharidae	1
94	MS	H4	Coleoptera:Cantharidae	1
95	MS	H3	Coleoptera:Cantharidae	1
96	MS	H2	Hemiptera	1
97	MS	H3	Coleoptera:Cantharidae	1
98	MS	H3	Ortoptera	1
99	MS	H3	Coleoptera: Coccinelidae	0
100	MS	H3	Coleoptera: Coccinelidae	0
